# Supplementary material for: Reorganization of the Neurobiology of Language After Sentence Overlearning
Source: Cereb Cortex. 2021 Sep 29;32(11):2447–68. doi: 10.1093/cercor/bhab354 (PMC9157312; doi:10.1093/cercor/bhab354)
Supplement: Skipper_et_al_Sentence_Overlearning_Supplementary_Material_bhab354 [file skipper_et_al_sentence_overlearning_supplementary_material_bhab354.zip]

Archive with 1 entries (1 files):
- Skipper_et_al_Sentence_Overlearning_Supplementary_Material_bhab354.pdf
